# Supplementary material for: A population-based gene expression signature of molecular clock phase from a single epidermal sample
Source: Genome Med. 2020 Aug 21;12:73. doi: 10.1186/s13073-020-00768-9 (PMC7441562; doi:10.1186/s13073-020-00768-9)
Supplement: Supplementary file 2 — Additional file 2: Table S3. Melatonin and cortisol phases predicted by MetaCycle. [file 13073_2020_768_MOESM2_ESM.csv]

participantID	pvalue	phase	period	0	3	6	9	12	15	18	21	measure
105	0.098239626	7.722184876	24	0.25	8.79	12	15.15	1.95	0.25	0.25	0.25	melatonin
106	0.267829062	4.355355774	24	0.52	2.28	2.15	0.25	0.25	0.25	0.25	0.25	melatonin
107	0.198975323	4.927759092	24	12.52	17.67	19.02	3.04	NA	3.47	0.25	1.61	melatonin
108	0.002059281	5.413163085	24	4.63	9.83	11.26	5.49	1.14	0.5	0.25	0.5	melatonin
109	0.550071509	6.095024289	24	2.9	6.88	10.92	1.18	NA	3.57	0.25	0.5	melatonin
110	0.017318177	4.153334073	24	4.64	14.16	11.3	2.44	0.25	NA	0.25	0.5	melatonin
111	0.033041437	3.969831191	24	10.51	14.42	16.51	0.96	0.25	0.25	0.25	0.5	melatonin
112	0.106200011	1.500038682	24	6.03	8.66	2.12	0.25	0.25	0.25	0.25	2.43	melatonin
113	0.014406258	1.880027541	24	9.58	16.52	3.8	0.71	0.25	0.25	0.25	2.75	melatonin
114	0.065882186	2.358377603	24	15.66	15.18	15.46	0.94	0.25	0.25	0.25	2.47	melatonin
115	0.100177474	5.260719482	24	5.29	25.99	21.26	8.73	0.25	0.25	0.25	0.25	melatonin
116	0.041318	6.846092153	24	0.25	6.09	11.96	7.56	2.78	0.25	0.25	0.25	melatonin
117	0.139282828	5.226314699	24	1.08	6.43	6.98	0.72	0.25	0.25	0.25	0.25	melatonin
118	0.054126068	4.223595966	24	5.55	14.77	14.71	0.84	0.25	0.25	0.25	0.25	melatonin
119	0.111675769	6.978910661	24	0.25	2.91	17.49	12.24	0.63	1.57	0.25	0.25	melatonin
120	0.037304818	5.214567478	24	9.97	13.45	23.22	3.92	0.97	0.54	0.25	0.25	melatonin
105	0.061846941	12.79299045	24	0.07	0.04	0.07	0.15	0.52	0.17	0.12	0.07	cortisol
106	0.999934656	11.56792687	24	0.07	0.06	0.31	0.2	0.16	0.08	0.49	0.11	cortisol
107	0.891964115	9.493529221	24	0.13	0.09	0.9	0.47	0.26	0.12	0.26	0.17	cortisol
108	0.313953119	9.331591679	24	0.04	0.11	0.67	0.42	0.2	0.28	0.13	0.09	cortisol
109	0.927685385	5.835150754	24	0.68	0.28	1.66	0.41	0.18	0.36	0.23	0.18	cortisol
110	0.624838439	7.979746885	24	0.22	0.22	0.98	0.61	0.33	0.16	0.35	0.09	cortisol
111	0.38549075	10.50708554	24	0.08	0.1	0.46	0.38	0.29	0.33	0.22	0.13	cortisol
112	0.732026843	7.345904278	24	0.07	0.39	0.59	0.24	0.16	0.35	0.14	0.07	cortisol
113	0.049122406	8.309657452	24	0.06	0.13	0.32	0.41	0.11	0.14	0.04	0.015	cortisol
114	0.036591881	7.696523155	24	0.06	0.07	0.54	0.19	0.16	0.13	0.05	0.015	cortisol
115	0.275076124	9.958434914	24	0.04	0.08	0.34	0.34	0.14	0.15	0.14	0.07	cortisol
116	0.280644016	15.42985873	24	0.22	0.1	0.05	0.11	0.75	0.76	0.22	0.79	cortisol
117	0.232977592	7.582601039	24	0.07	0.13	1.58	0.38	0.17	0.05	0.11	0.04	cortisol
118	0.654423198	9.183235746	24	0.08	0.05	1.25	0.4	0.23	0.21	0.13	0.12	cortisol
119	0.006765236	19.42876994	24	0.16	0.05	0.04	0.04	0.12	0.2	0.21	0.22	cortisol
120	0.980234694	9.148507207	24	0.03	0.015	0.84	0.19	0.16	0.14	0.2	0.08	cortisol
